# Supplementary material for: Comprehensive Fungal Community Analysis of House Dust Using Next-Generation Sequencing
Source: Int J Environ Res Public Health. 2020 Aug 12;17(16):5842. doi: 10.3390/ijerph17165842 (PMC7460106; doi:10.3390/ijerph17165842)
Supplement: Supplementary file 1 [file ijerph-17-05842-s001.zip]

Archive with 3 entries (3 files):
- supplemental tables/Supplemental table S1_200812.xlsx
- supplemental tables/Supplemental table S2_200812.xlsx
- supplemental tables/Supplemental table S3_200812.xlsx
