# Supplementary material for: Comprehensive Fungal Community Analysis of House Dust Using Next-Generation Sequencing
Source: Int J Environ Res Public Health. 2020 Aug 12;17(16):5842. doi: 10.3390/ijerph17165842 (PMC7460106; doi:10.3390/ijerph17165842)
Supplement: Supplementary file 1 [file ijerph-17-05842-s001.zip › supplemental tables/Supplemental table S1_200812.xlsx]

## Sheet: Sheet1
Supplementary table S1. Numbers of analyzed and assigned reads with removal of database sequences not classified into genus level.
Sample ID	Input reads	Denoised	Non-chimeric	Fungi	Viridi-plantae	Unassigned
				(%)	(%)	(%)
SEH3-1	237645	184500	172029	113909 (66.2)	40438 (23.5)	5725 ( 3.3)
SEH3-2	255841	203818	190053	124788 (65.7)	45226 (23.8)	6743 ( 3.5)
SEH6-1	264719	211750	199039	139204 (69.9)	32851 (16.5)	12371 ( 6.2)
SEH6-2	217749	174470	164465	112800 (68.6)	26798 (16.3)	10419 ( 6.3)
SEH12-1	185091	145664	135972	71321 (52.5)	33555 (24.7)	13582 (10.0)
SEH12-2	177017	140947	132025	69948 (53.0)	31925 (24.2)	12756 ( 9.7)
SEH14-1	202659	154596	91075	59342 (65.2)	19235 (21.1)	2566 ( 2.8)
SEH14-2	174773	132174	73605	46807 (63.6)	16837 (22.9)	1786 ( 2.4)
SEH17-1	318933	251502	233238	204302 (87.6)	18374 ( 7.9)	4063 ( 1.7)
SEH17-2	360579	285593	264191	226014 (85.5)	22142 ( 8.4)	5990 ( 2.3)
SEH26-1	520611	370379	320231	191760 (59.9)	33728 (10.5)	23720 ( 7.4)
SEH26-2	620779	438796	379094	225800 (59.6)	41706 (11.0)	28578 ( 7.5)
SEH28-1	278224	196306	183824	100772 (54.8)	35881 (19.5)	6742 ( 3.7)
SEH28-2	259214	180841	168794	92691 (54.9)	34195 (20.3)	7483 ( 4.4)
SEH32-1	252908	156314	32514	14878 (45.8)	10621 (32.7)	2687 ( 8.3)
SEH32-2	267777	163188	38064	16866 (44.3)	11726 (30.8)	3095 ( 8.1)
SEH34-1	267306	166355	158148	113111 (71.5)	24608 (15.6)	1333 ( 0.8)
SEH34-2	247517	168231	159078	112259 (70.6)	25264 (15.9)	1415 ( 0.9)
SEH37-1	296182	232526	219457	175197 (79.8)	26816 (12.2)	6294 ( 2.9)
SEH37-2	249115	193981	181896	144284 (79.3)	22933 (12.6)	5313 ( 2.9)
SEH41-1	248115	191023	183884	78550 (42.7)	90802 (49.4)	2463 ( 1.3)
SEH41-2	217539	164387	157986	66499 (42.1)	78476 (49.7)	2294 ( 1.5)
SEH45-1	311604	230234	216418	124127 (57.4)	3907 ( 1.8)	67497 (31.2)
SEH45-2	317793	233113	219075	126842 (57.9)	3827 ( 1.7)	67010 (30.6)
SEH47-1	121815	88634	71189	35838 (50.3)	20055 (28.2)	3583 ( 5.0)
SEH47-2	147785	110279	87837	44044 (50.1)	23811 (27.1)	4588 ( 5.2)
SEH50-1	257131	210122	197975	110289 (55.7)	55013 (27.8)	8809 ( 4.4)
SEH50-2	254772	208175	196406	109995 (56.0)	54964 (28.0)	8367 ( 4.3)
SEH52-1	262925	200207	188822	133098 (70.5)	18103 ( 9.6)	23286 (12.3)
SEH52-2	246404	189699	178899	125070 (69.9)	17155 ( 9.6)	21552 (12.0)
SEH54-1	260617	211790	195544	105173 (53.8)	53174 (27.2)	26813 (13.7)
SEH54-2	263653	215106	199522	105510 (52.9)	56630 (28.4)	27161 (13.6)
SEH58-1	415786	357691	334801	157162 (46.9)	125545 (37.5)	2333 ( 0.7)
SEH58-2	325884	278163	260392	121486 (46.7)	97660 (37.5)	1817 ( 0.7)
SEH61-1	162913	134272	55602	41966 (75.5)	6895 (12.4)	2177 ( 3.9)
SEH61-2	162920	131272	55798	42478 (76.1)	6489 (11.6)	2146 ( 3.8)
