# Supplementary material for: Comprehensive Fungal Community Analysis of House Dust Using Next-Generation Sequencing
Source: Int J Environ Res Public Health. 2020 Aug 12;17(16):5842. doi: 10.3390/ijerph17165842 (PMC7460106; doi:10.3390/ijerph17165842)
Supplement: Supplementary file 1 [file ijerph-17-05842-s001.zip › supplemental tables/Supplemental table S2_200812.xlsx]

## Sheet: Sheet1
Supplementary table S2. The relative abundance of fungi that are often observed in culture-based method.
Genus	SEH3-1	SEH3-2	SEH6-1	SEH6-2	SEH12-1	SEH12-2	SEH14-1	SEH14-2	SEH17-1	SEH17-2	SEH26-1	SEH26-2	SEH28-1	SEH28-2	SEH32-1	SEH32-2	SEH34-1	SEH34-2	SEH37-1	SEH37-2	SEH41-1	SEH41-2	SEH45-1	SEH45-2	SEH47-1	SEH47-2	SEH50-1	SEH50-2	SEH52-1	SEH52-2	SEH54-1	SEH54-2	SEH58-1	SEH58-2	SEH61-1	SEH61-2
Acremonium	0.0925	0.1073	0.0252	0.0162	0	0.0063	0	0.0076	0.0209	0.0426	1.8039	1.7556	0	0	0.074	0.0855	0	0.0068	0.0263	0.026	0.008	0	0	0	0.0543	0.0478	0.0111	0.0264	0.0429	0.1588	0.1508	0.1957	0.0289	0.0287	0	0.0545
Alternaria	0.3664	0.3076	0.007	0	0	0.0188	0.0303	0.0191	0.0647	0.0821	0.4786	0.4836	0	0	0.0309	0	0	0.0059	0.0115	0.0193	0.0093	0	0	0	1.0814	1.2078	0	0.0064	0.3328	0.3012	0.0222	0	0.0116	0.0065	0.0942	0.0409
Arthrinium	0.0807	0.0615	0.0531	1.2258	0	0	0.262	0.5352	0.054	0.0588	0.1586	0.1568	0.1202	0.1931	0.3949	0.2917	0.0783	0.0645	0.0779	0.0652	0.1161	0.1483	0.0029	0	0.313	0.1829	0.1895	0.2425	0.1566	0.1449	0.1486	0.0862	0.0147	0.0117	0.0482	0.0568
Aspergillus	69.7777	68.4942	69.9872	66.0522	22.4965	22.7413	38.2699	37.457	84.2616	78.1399	34.3829	34.9003	15.9504	13.169	22.683	20.4465	69.3007	68.6037	7.7462	8.0708	70.9854	69.8378	65.7032	66.1497	45.5101	41.5009	33.3652	34.6574	39.9214	39.4583	29.8319	29.5168	15.8534	14.8049	9.9773	9.9839
Aureobasidium	0.4199	0.513	0.0126	0.0213	1.2019	1.0647	0.2605	0.4415	0.0964	0.1102	2.766	2.7418	0.3735	0.4008	1.5365	7.7492	0.1515	0.1129	3.8309	3.6068	7.283	7.7146	14.4277	14.3614	2.7682	2.507	1.2793	1.3091	0.7333	0.9879	1.6687	1.6671	0.2572	0.2584	0.726	0.7566
Botrytis	0	0.0133	0	0	0	0	0.3832	0.3498	0.0156	0.0285	0.0888	0.086	0	0	0.1666	0.0754	0	0	0.017	0	0.307	0.3669	0	0	0	0.0208	0.0438	0.0576	0.3795	0.3683	0.0798	0	0.0167	0.0072	0	0
Candida	0.7436	0.7658	0.0469	0.0562	0.2845	0.2054	12.1958	11.1973	0.0127	0.0219	0.0174	0.0106	0.3048	0.3494	0.0432	0.0453	0.0645	0.0467	0.0296	0.0373	0.024	0	0	0	0.0362	0.0998	0.0143	0.0304	0.0468	0.0548	0.0432	0.0365	15.9162	15.8383	0.0391	0.0273
Chaetomium	0.0127	0.0141	0.0112	0.0102	0.0785	0.0075	0.0681	0.0382	0.0623	0.1185	0.0336	0.0229	0.0827	0	0.1481	0.2011	0.0413	0.045	0.0252	0.028	0	0.0062	0.0188	0.017	0.1785	0.1601	0.0589	0.068	0.0218	0.0295	0.4535	0.3471	0.08	0.0711	0.0069	0
Cladosporium	0.5777	0.533	4.7759	5.5193	7.3451	7.6331	6.3198	5.6866	1.3488	2.2784	12.5526	12.1727	3.4627	2.6526	3.2457	3.3038	0.2797	0.2845	0.9108	0.8519	7.0614	6.9027	0.3734	0.3113	16.3454	17.9046	11.602	10.9699	4.5822	5.1769	1.4846	1.4051	44.913	46.2604	2.0033	2.0699
Cryptococcus	0.0045	0	0	0	0	0	0	0	0	0	0	0	0	0	0	0	0	0	0	0	0	0	0	0	0	0	0	0	0	0	0	0	0	0	0	0
Curvularia	0.0453	0.0632	0.1832	0.1218	0.1153	0.1553	0.0167	0.0516	0.1762	0.2655	0.22	0.2365	0.3574	0.4154	1.2094	0.9655	0.1738	0.1766	0.2118	0.1644	0.7355	0.7729	0.0159	0.0113	0.0957	0.0499	0.0796	0.044	0.2377	0.2807	0.6841	0.6556	0.0051	0.0039	0.0115	0.0204
Debaryomyces	0	0	0	0	0	0	0	0	0	0	0.0511	0.05	0	0	0	0	0	0	0	0	0	0	0	0	0	0.0083	0	0	0.1083	0.0638	0	0	0	0	0	0
Epicoccum	0.7082	0.7658	0.1357	0.098	0	0.0188	0.1272	0.1376	0.4274	0.819	0.3449	0.3126	0.1825	0.4166	1.7154	1.6293	0.148	0.0747	4.5524	4.4514	0.1041	0.1265	0.0109	0.0184	0.758	1.0747	0.0876	0.1152	0.4847	0.433	0.2262	0.2443	0	0.0065	0	0
Eurotium	0	0	0.0469	0.0801	0.2109	0.2906	0	0	0	0	0.1274	0.1096	0.7696	0.4643	0.6602	0.5582	0	0	0.085	0.0792	0.2162	0.2701	0	0	0	0	0.0971	0.0448	1.2243	1.0755	0.2583	0.3294	0.0233	0	0	0
Fusarium	0.0852	0.1023	0.0266	0.0469	0	0	0.0742	0.0631	0.0117	0.054	0.2793	0.2844	0.2866	0.7502	0.2221	0.0754	0.0086	0.0093	0.0664	0.0606	0	0	0	0	0.088	0.1892	0.1019	0.0544	0.0982	0.1334	0.622	0.7772	0.0304	0.0437	0.0069	0.0204
Hanseniaspora	0	0	0	0	0	0	0	0	0	0	0.0017	0	0	0	0	0	0	0	0.0016	0	0	0	0	0	0	0	0	0	0	0	0	0	0	0	0	0
Mucor	0	0	0	0	0	0	0.0076	0.0153	0.0107	0.0044	0.0017	0.0028	0	0	0	0	0	0	0.0016	0.0027	0	0	0	0	0.0078	0	0	0	0.032	0.0172	0.0111	0.0088	0.002	0	0	0
Nigrospora	2.1655	2.067	0.5265	0.7454	4.5489	4.5806	0.1817	0.1567	0.6235	1.0824	0.4051	0.3807	0.1793	0.1625	1.1416	0.8297	0.0516	0.0391	0.9821	0.8945	0.1989	0.0593	0.0861	0.0766	0.163	0.2016	0.8016	0.6546	0.9827	1.0362	0.6896	0.7794	0.4035	0.4241	0.0368	0.0795
Paecilomyces	0	0	0	0	0.1398	0.1378	0	0	0	0	0	0	0.0569	0	0	0	0	0	0	0	0	0	0	0	0	0	0	0	0	0	0	0	0	0	0	0
Penicillium	0.0952	0.0973	0.9573	0.9796	0.1729	0.3294	0.3029	0.5276	0.1134	0.1642	0.721	0.7804	0.5796	0.8834	1.1786	1.0258	0.3589	0.2633	0.3797	0.39	0.3497	0.3201	0	0.0043	0.5174	0.5821	0.3917	0.2761	2.316	2.5275	2.9315	2.9583	15.9618	15.9649	0.5238	0.4885
Phoma	0.1224	0.163	0.1196	0.1985	0.0159	0	0.05	0.0937	0.0399	0.0641	0.1503	0.1343	0.4165	0.2798	0.6664	0.518	0.0241	0.0221	0.0022	0	0.0254	0	0	0	0.9546	1.1413	0.0709	0.0352	0.4255	0.3855	0.6774	0.7396	0.0035	0	0	0
Pichia	0	0	0	0	0	0	0	0	0	0.0048	0.0066	0.0035	0	0	0	0	0.0043	0	0	0	0	0	0	0	0	0	0	0	0.0023	0.0065	0	0.0077	0	0	0	0
Rhodotorula	0.058	0.0499	0.193	0.6295	0.2257	0.4522	0.2968	0.3708	0.0458	0.0685	0.0523	0.0409	0.7782	0.6439	0.1172	0.1509	0.074	0.0391	0.028	0.03	0.1308	0.1499	0.0138	0.0362	0.3544	0.3284	0.0852	0.0696	0.4083	0.37	0.133	0.1371	0.2015	0.1951	0.0528	0.0841
Scolecobasidium	0	0	0.0056	0.0043	0	0	0	0.0134	0	0	0.0199	0.0088	0	0	0	0	0	0	0	0	0	0	0.008	0.0028	0	0	0	0	0	0	0	0.0088	0	0	0	0
Scopulariopsis	0	0.0083	0	0	0.0208	0	0	0	0	0.0035	1.1983	1.6252	0	0	0	0	0	0	0	0	0	0	0	0	0	0	0.0088	0	0	0.0753	0	0	0.0177	0	0	0
Sporobolomyces	0.0925	0.084	0.0475	0.0528	0.1092	0.0163	0.0984	0.0707	0.0312	0.0632	0.0071	0.0078	0.0365	0.0305	0.1049	0.0302	0	0.0136	0.0027	0.0173	0.008	0.0219	0	0	0.0103	0.0249	0.0175	0.0224	0.0694	0.0851	0.0211	0.0276	0.0096	0.017	0	0
Torula	0	0	0.0035	0	0	0	0	0	0.0054	0.0171	0.0336	0.0219	1.0573	0.2676	0	0	0.0155	0.0212	0	0.004	0.0053	0	0.008	0.0071	0	0	0	0	0.1161	0.0753	0	0.0199	0	0	0.023	0.0318
Trichoderma	0.0517	0.0407	0.0322	0.0145	0.0724	0.0276	0.0151	0	0.0107	0.0171	0.0021	0.013	0	0	0	0	0.0482	0.0272	0.0082	0	0.0093	0	0	0	0.1371	0.0665	0.0454	0.0672	0.0195	0.009	0.1075	0.1183	0.1063	0.1657	0	0
Ulocladium	0	0	0	0	0	0	0	0	0	0	0	0	0	0	0	0	0	0	0	0	0	0	0	0	0	0	0	0	0	0	0	0	0	0	0	0
Geotrichum	0	0	0	0	0	0	0	0	0	0	0	0	0	0	0	0	0	0	0	0	0	0	0	0	0	0	0	0	0	0	0	0	0	0	0	0
Emericella	0	0	0	0	0	0	0	0	0	0	0	0	0	0	0	0	0	0	0	0	0	0	0	0	0	0	0	0	0	0	0	0	0	0	0	0
Rhizopus	0	0	0	0	0	0	0	0	0	0	0	0	0	0	0	0	0	0	0	0	0	0	0	0	0	0	0	0	0	0	0	0	0	0	0	0
Absidia	0	0	0	0	0	0	0	0	0	0	0	0	0	0	0	0	0	0	0	0	0	0	0	0	0	0	0	0	0	0	0	0	0	0	0	0
