# Supplementary material for: Comprehensive Fungal Community Analysis of House Dust Using Next-Generation Sequencing
Source: Int J Environ Res Public Health. 2020 Aug 12;17(16):5842. doi: 10.3390/ijerph17165842 (PMC7460106; doi:10.3390/ijerph17165842)
Supplement: Supplementary file 1 [file ijerph-17-05842-s001.zip › supplemental tables/Supplemental table S3_200812.xlsx]

## Sheet: Sheet1
Supplementary table S2. The relative abundance of medically important fungi.
Genus	SEH3-1	SEH3-2	SEH6-1	SEH6-2	SEH12-1	SEH12-2	SEH14-1	SEH14-2	SEH17-1	SEH17-2	SEH26-1	SEH26-2	SEH28-1	SEH28-2	SEH32-1	SEH32-2	SEH34-1	SEH34-2	SEH37-1	SEH37-2	SEH41-1	SEH41-2	SEH45-1	SEH45-2	SEH47-1	SEH47-2	SEH50-1	SEH50-2	SEH52-1	SEH52-2	SEH54-1	SEH54-2	SEH58-1	SEH58-2	SEH61-1	SEH61-2
Alternaria	0.3664	0.3076	0.007	0	0	0.0188	0.0303	0.0191	0.0647	0.0821	0.4786	0.4836	0	0	0.0309	0	0	0.0059	0.0115	0.0193	0.0093	0	0	0	1.0814	1.2078	0	0.0064	0.3328	0.3012	0.0222	0	0.0116	0.0065	0.0942	0.0409
Aspergillus	69.7777	68.4942	69.9872	66.0522	22.4965	22.7413	38.2699	37.457	84.2616	78.1399	34.3829	34.9003	15.9504	13.169	22.683	20.4465	69.3007	68.6037	7.7462	8.0708	70.9854	69.8378	65.7032	66.1497	45.5101	41.5009	33.3652	34.6574	39.9214	39.4583	29.8319	29.5168	15.8534	14.8049	9.9773	9.9839
Candida	0.7436	0.7658	0.0469	0.0562	0.2845	0.2054	12.1958	11.1973	0.0127	0.0219	0.0174	0.0106	0.3048	0.3494	0.0432	0.0453	0.0645	0.0467	0.0296	0.0373	0.024	0	0	0	0.0362	0.0998	0.0143	0.0304	0.0468	0.0548	0.0432	0.0365	15.9162	15.8383	0.0391	0.0273
Cladophialophora	0	0.0083	4.1529	4.382	0.0638	0.0814	4.0572	4.1135	0.0088	0.0053	0.2723	0.2753	0.4658	0.3201	0.2592	0.6286	0	0	0.0082	0.004	0.0053	0.0031	0.5587	0.5198	0.0129	0.0416	0	0.0048	0	0.0139	0.0421	0.0387	0	0.0078	0	0
Cryptococcus	0.0045	0	0	0	0	0	0	0	0	0	0	0	0	0	0	0	0	0	0	0	0	0	0	0	0	0	0	0	0	0	0	0	0	0	0	0
Exophiala	0.3809	0.3858	3.5173	3.4858	14.0685	13.9722	0.3922	0.2753	0.0993	0.0891	0.474	0.4681	1.2687	1.5371	0.0432	0.0905	0.0628	0.0798	3.0446	3.3965	0.0254	0.05	1.9294	1.8997	3.0761	2.2534	0.203	0.2233	0.1605	0.194	1.3216	1.3244	0.0137	0.0222	0.1838	0.0977
Fonsecaea	0	0	0	0	0	0	0	0	0	0	0	0	0	0	0	0	0	0	0	0	0	0	0	0	0	0	0	0	0	0	0.0055	0.0066	0	0	0	0
Fusarium	0.0852	0.1023	0.0266	0.0469	0	0	0.0742	0.0631	0.0117	0.054	0.2793	0.2844	0.2866	0.7502	0.2221	0.0754	0.0086	0.0093	0.0664	0.0606	0	0	0	0	0.088	0.1892	0.1019	0.0544	0.0982	0.1334	0.622	0.7772	0.0304	0.0437	0.0069	0.0204
Hortaea	0.0435	0.0183	0.0126	0.0256	0.065	0.0175	0.0394	0.1319	0.1188	0.2045	0.1191	0.1128	2.0491	2.7161	1.6167	1.7248	0	0.0051	0.0176	0.002	0.0107	0.0109	0	0.0035	0.7373	0.8918	0.0963	0.044	0.6803	0.6793	0.1042	0.136	0	0.0039	0	0.0318
Lecythophora	0	0	0	0	0	0	0	0	0	0	0	0	0	0	0	0	0	0	0	0	0	0	0	0	0	0	0	0	0	0	0	0.0166	0	0	0	0
Malassezia	4.0019	4.3967	0.407	0.4012	8.3435	8.5725	5.0158	5.4018	2.0288	1.8465	2.4174	2.4553	26.7893	27.2408	25.2684	24.2583	23.6112	24.6382	0.6074	0.7328	2.1491	2.0547	1.1	1.1353	2.5147	2.3137	6.9704	7.1634	0.4707	0.604	2.6543	2.4376	0.7468	0.6876	3.0968	2.9493
Mucor	0	0	0	0	0	0	0.0076	0.0153	0.0107	0.0044	0.0017	0.0028	0	0	0	0	0	0	0.0016	0.0027	0	0	0	0	0.0078	0	0	0	0.032	0.0172	0.0111	0.0088	0.002	0	0	0
Phialophora	0	0	0	0	0	0	0.0136	0	0	0	0	0	0	0	0	0	0	0	0	0	0.0347	0.05	0	0	0	0	0	0	0	0	0	0	0	0	0	0
Scedosporium	0	0	0	0	0	0	0	0	0	0	0	0	0	0	0	0	0	0	0	0	0	0	0	0	0	0	0	0	0	0	0.031	0.0111	0	0	0	0
Schizophyllum	0.0145	0.0091	0.0294	0.0486	0.0025	0.01	0.0045	0.0268	0.0112	0.0241	0.0075	0.0032	0	0.1051	0	0	0.006	0.0068	0.0126	0.006	0.028	0.0078	0	0	0	0.027	0	0.0296	0.36	0.2586	0.0532	0.0321	0.0172	0.0222	0.0551	0.0159
Stachybotrys	0	0.0083	0	0	0	0	0.0212	0.0191	0	0.0035	0.0042	0	0	0	0	0	0	0.0034	0	0.0027	0	0	0	0	0	0	0	0	0	0	0.031	0.0431	0	0	0	0
Trichophyton	0.0036	0	0	0	0.2563	0.1328	0.0227	0.0076	0.0039	0	0	0	0.0247	0.3103	0.0802	0.0805	0	0	0.0066	0	0.0053	0.0047	0	0	0	0	0	0	0.0218	0.0123	0.0255	0.031	0	0	0	0
Trichosporon	0	0.0175	0.1475	0.2079	0.8229	0.883	0.0242	0.0363	0.0297	0.0413	0.0365	0.0426	0.1814	0.0159	0.1913	0.1861	0.0129	0.017	0.0044	0	0	0	0	0	0.194	0.0333	0.004	0	0	0	0.0111	0.0166	0.0405	0.0489	0.1241	0.1363
Arthroderma	0	0	0	0	0	0	0	0	0	0	0	0	0	0	0	0	0	0	0	0	0	0	0	0	0	0	0	0	0	0	0	0	0	0	0	0
Microsporum	0	0	0	0	0	0	0	0	0	0	0	0	0	0	0	0	0	0	0	0	0	0	0	0	0	0	0	0	0	0	0	0	0	0	0	0
Rhizopus	0	0	0	0	0	0	0	0	0	0	0	0	0	0	0	0	0	0	0	0	0	0	0	0	0	0	0	0	0	0	0	0	0	0	0	0
Coccidioides	0	0	0	0	0	0	0	0	0	0	0	0	0	0	0	0	0	0	0	0	0	0	0	0	0	0	0	0	0	0	0	0	0	0	0	0
Histoplasma	0	0	0	0	0	0	0	0	0	0	0	0	0	0	0	0	0	0	0	0	0	0	0	0	0	0	0	0	0	0	0	0	0	0	0	0
